# Supplementary material for: Synthesis and Perspectives of Oriented Growth of Double-Perovskite Cs2SnI6 in the Presence of Antimony
Source: Nanomaterials (Basel). 2026 Apr 30;16(9):553. doi: 10.3390/nano16090553 (PMC13165323; doi:10.3390/nano16090553)
Supplement: Supplementary file 1 [file nanomaterials-16-00553-s001.zip]

Archive with 1 entries (1 files):
- nanomaterials-4241143-supplementary.pdf
